# Supplementary material for: Self-compassion as predictor of daily physical symptoms and chronic illness across older adulthood
Source: J Health Psychol. 2021 Mar 27;27(7):1697–709. doi: 10.1177/13591053211002326 (PMC9092919; doi:10.1177/13591053211002326)
Supplement: sj-sps-4-hpq-10.1177_13591053211002326 – Supplemental material for Self-compassion as predictor of daily physical symptoms and chronic illness across older adulthood [file sj-sps-4-hpq-10.1177_13591053211002326.sps]

* Encoding: UTF-8.
*Journal of Health Psychology Syntax

*compute ses within sample

descr ses_6 income_6 edu_6 /save.
compute ses_m6 = mean(zses_6, zincome_6, zedu_6).
descr ses_m6.

*compute average self-compassion

compute avgSC = mean(sc_6, sc_7, sc_8).

*variables for Level 1 File 

SAVE OUTFILE='C:\Users\heath\Dropbox\SC_L1.sav'
/keep
 id 
 time1 time2 time3
  avgdhsymp_w6 avgdhsymp_w7 avgdhsymp_w8
  HILL_w6_h HILL_w7_h HILL_w8_h
  sc_6 sc_7 sc_8
/compressed.

*Tranforming to Long format for HLM 

VARSTOCASES
  /MAKE time FROM time1 time2 time3
  /MAKE hill FROM HILL_w6_h HILL_w7_h HILL_w8_h
  /MAKE dhsymp FROM avgdhsymp_w6 avgdhsymp_w7 avgdhsymp_w8
  /MAKE sc from sc_6 sc_7 sc_8
  /KEEP=id 
  /NULL=KEEP.

*Selecting variables for Level 2 file

SAVE OUTFILE='C:\Users\heath\Dropbox\SC_L2.sav'
/keep
 id 
 age_6 sex_6 bmi_o6 ses_m6 avgsc 
/compressed.

*Missing Data
*6 participants are missing objective BMI data. Data were replaced with sample mean 

RMV /BMI_O6_1=SMEAN(BMI_O6).

*all Level 2 variables were standardized prior to HLM analyses

descr age_6 sex_6 ses_m6 avgSC BMI_O6_1 /save.

*interaction term between average self-compassion and age

compute ageX8sc = zage_6*zavgsc. 
